# Supplementary material for: Acute Central Serous Chorioretinopathy Outbreak during the COVID-19 Pandemic: A Pilot Study
Source: Medicina (Kaunas). 2024 Jan 9;60(1):122. doi: 10.3390/medicina60010122 (PMC10818957; doi:10.3390/medicina60010122)
Supplement: Supplementary file 1 [file medicina-60-00122-s001.zip]

Archive with 1 entries (1 files):
- medicina-2743789-supplementary.pdf
